# Supplementary material for: Ticagrelor Induces Angiogenesis in Progenitor and Mature Endothelial Cells In Vitro: Investigation of the Possible Role of Adenosine
Source: Int J Mol Sci. 2024 Dec 12;25(24):13343. doi: 10.3390/ijms252413343 (PMC11727715; doi:10.3390/ijms252413343)
Supplement: Supplementary file 1 [file ijms-25-13343-s001.zip]

Archive with 1 entries (1 files):
- ijms-3262080-supplementary.pdf
